# Supplementary material for: TMEM176B Regulates AKT/mTOR Signaling and Tumor Growth in Triple-Negative Breast Cancer
Source: Cells. 2021 Dec 6;10(12):3430. doi: 10.3390/cells10123430 (PMC8700203; doi:10.3390/cells10123430)
Supplement: Supplementary file 1 [file cells-10-03430-s001.zip]

Archive with 1 entries (1 files):
- cells-1442375-supplementary.pdf
